# Supplementary material for: Factors Facilitating and Inhibiting the Implementation of Telerehabilitation—A Scoping Review
Source: Healthcare (Basel). 2024 Mar 8;12(6):619. doi: 10.3390/healthcare12060619 (PMC10970368; doi:10.3390/healthcare12060619)
Supplement: Supplementary file 1 [file healthcare-12-00619-s001.zip]

Archive with 1 entries (1 files):
- healthcare-2885247-supplementary.pdf
